# Supplementary material for: Evaluation of sIgE Qualitative Conversion and Clinical Response to HDMs Sublingual Immunotherapy: Insights from Three Immunoassays
Source: Biomolecules. 2026 Jun 18;16(6):905. doi: 10.3390/biom16060905 (PMC13296384; doi:10.3390/biom16060905)
Supplement: Supplementary file 1 [file biomolecules-16-00905-s001.zip]

Archive with 1 entries (1 files):
- biomolecules-4378973-supplementary.pdf
